# Supplementary material for: Pleiotropic, Unique and Shared Responses Elicited by IL-6 Family Cytokines in Human Vascular Endothelial Cells
Source: Int J Mol Sci. 2022 Jan 27;23(3):1448. doi: 10.3390/ijms23031448 (PMC8836206; doi:10.3390/ijms23031448)
Supplement: Supplementary file 1 [file ijms-23-01448-s001.zip]

Archive with 1 entries (1 files):
- ijms-1541039-supplementary.pdf
